# Supplementary material for: Fusion with Promiscuous Gα16 Subunit Reveals Signaling Bias at Muscarinic Receptors
Source: Int J Mol Sci. 2021 Sep 18;22(18):10089. doi: 10.3390/ijms221810089 (PMC8469978; doi:10.3390/ijms221810089)
Supplement: Supplementary file 1 [file ijms-22-10089-s001.zip]

Archive with 1 entries (1 files):
- ijms-1285126-supplementary.pdf
